# Supplementary material for: Particle Separation in a Microchannel with a T-Shaped Cross-Section Using Co-Flow of Newtonian and Viscoelastic Fluids
Source: Micromachines (Basel). 2023 Sep 28;14(10):1863. doi: 10.3390/mi14101863 (PMC10608855; doi:10.3390/mi14101863)
Supplement: Supplementary file 1 [file micromachines-14-01863-s001.zip]

Archive with 1 entries (1 files):
- micromachines-2611481-supplementary.pdf
